# Supplementary material for: A connectivity model of the anatomic substrates underlying Gerstmann syndrome
Source: Brain Commun. 2022 May 27;4(3):fcac140. doi: 10.1093/braincomms/fcac140 (PMC9189613; doi:10.1093/braincomms/fcac140)
Supplement: fcac140_Supplementary_Data [file fcac140_supplementary_data.zip]

Archive with 2 entries (2 files):
- Supplementary Material_Gerstmann Data.xlsx
- Supplementary_Material.docx
