# Supplementary material for: A connectivity model of the anatomic substrates underlying Gerstmann syndrome
Source: Brain Commun. 2022 May 27;4(3):fcac140. doi: 10.1093/braincomms/fcac140 (PMC9189613; doi:10.1093/braincomms/fcac140)
Supplement: fcac140_Supplementary_Data [file fcac140_supplementary_data.zip › Supplementary Material_Gerstmann Data.xlsx]

## Sheet: Finger Agnosia Full Clusters
finger agnosia_clusters_full
	Cluster ID	MNI	parcellation name	percentage of parcellation in MNI sphere
0	0	-42 -38 56	L_2	9.6635
1	0	-42 -38 56	L_1	6.58034
2	0	-42 -38 56	L_7PC	11.7336
3	0	-42 -38 56	L_3b	2.25511
4	0	-42 -38 56	L_4	1.29493
5	0	-42 -38 56	L_LIPv	0.713531
6	0	-42 -38 56	L_3a	0.396406
7	0	-42 -38 56	L_AIP	1.99084
8	0	-42 -38 56	L_PFm	2.88936
9	0	-42 -38 56	L_IP2	2.38724
10	0	-42 -38 56	L_PF	0.845666
11	1	-38 -44 52	L_2	8.395
12	1	-38 -44 52	L_LIPv	4.16667
13	1	-38 -44 52	L_LIPd	0.422833
14	1	-38 -44 52	L_AIP	4.86258
15	1	-38 -44 52	L_7PC	12.3855
16	1	-38 -44 52	L_1	1.37421
17	1	-38 -44 52	L_IP2	5.50564
18	1	-38 -44 52	L_PFm	5.09161
19	1	-38 -44 52	L_3b	0.00880902
20	1	-38 -44 52	L_PF	0.00880902
21	2	-44 -26 54	L_4	10.7999
22	2	-44 -26 54	L_3a	1.33897
23	2	-44 -26 54	L_3b	6.67724
24	2	-44 -26 54	L_2	8.73855
25	2	-44 -26 54	L_7PC	0.378788
26	2	-44 -26 54	L_1	9.46089
27	2	-44 -26 54	L_AIP	0.766385
28	2	-44 -26 54	L_6d	0.98661
29	2	-44 -26 54	L_IP2	0.968992
30	2	-44 -26 54	L_FEF	0.114517
31	2	-44 -26 54	L_PFm	0.0264271
32	2	-44 -26 54	L_PF	0.863284
33	2	-44 -26 54	L_PFt	0.0440451
34	3	-36 -12 62	L_6d	15.3453
35	3	-36 -12 62	L_6a	8.72093
36	3	-36 -12 62	L_6ma	1.00423
37	3	-36 -12 62	L_4	9.58421
38	3	-36 -12 62	L_i6-8	4.02572
39	3	-36 -12 62	L_FEF	1.49753
40	3	-36 -12 62	L_8Av	0.519732
41	3	-36 -12 62	L_55b	0.502114
42	3	-36 -12 62	L_3b	0.475687
43	3	-36 -12 62	L_1	0.0704722
44	4	26 -66 48	R_PGs	0.98661
45	4	26 -66 48	R_PFm	0.290698
46	4	26 -66 48	R_IP1	7.69027
47	4	26 -66 48	R_MIP	14.1385
48	4	26 -66 48	R_IP2	0.528541
49	4	26 -66 48	R_LIPd	2.27273
50	4	26 -66 48	R_LIPv	4.16667
51	4	26 -66 48	R_AIP	0.0352361
52	4	26 -66 48	R_IP0	0.0704722
53	4	26 -66 48	R_7PC	0.114517
54	4	26 -66 48	R_IPS1	6.34249
55	4	26 -66 48	R_V7	0.0616631
56	4	26 -66 48	R_VIP	1.08351
57	4	26 -66 48	R_V6A	0.942565
58	4	26 -66 48	R_V6	0.00880902
59	4	26 -66 48	R_DVT	1.11875
60	4	26 -66 48	R_7PL	0.0704722
61	4	26 -66 48	R_POS2	0.281889
62	5	-24 -70 48	L_7Pm	0.0792812
63	5	-24 -70 48	L_7PL	3.73502
64	5	-24 -70 48	L_POS2	1.62086
65	5	-24 -70 48	L_DVT	2.9334
66	5	-24 -70 48	L_IPS1	6.43939
67	5	-24 -70 48	L_V6A	1.31254
68	5	-24 -70 48	L_MIP	9.33756
69	5	-24 -70 48	L_VIP	3.33862
70	5	-24 -70 48	L_LIPv	1.79704
71	5	-24 -70 48	L_IP1	5.63777
72	5	-24 -70 48	L_PGs	1.64729
73	5	-24 -70 48	L_LIPd	0.651868
74	5	-24 -70 48	L_PFm	0.784003
75	6	24 -12 60	R_6d	6.01656
76	6	24 -12 60	R_6a	12.2181
77	6	24 -12 60	R_4	2.90698
78	6	24 -12 60	R_i6-8	0.916138
79	6	24 -12 60	R_FEF	0.017618
80	6	24 -12 60	R_3a	0.845666
81	6	24 -12 60	R_6ma	2.66032
82	6	24 -12 60	R_6mp	6.86223
83	6	24 -12 60	R_SCEF	0.308316

## Sheet: Writing Full Clusters
writing_clusters_full
	Cluster ID	MNI	parcellation name	percentage of parcellation in MNI sphere
0	0	-40 -38 42	L_2	5.5673
1	0	-40 -38 42	L_LIPv	0.167371
2	0	-40 -38 42	L_LIPd	0.599013
3	0	-40 -38 42	L_AIP	10.2537
4	0	-40 -38 42	L_7PC	4.4926
5	0	-40 -38 42	L_3a	0.458069
6	0	-40 -38 42	L_IP2	7.26744
7	0	-40 -38 42	L_3b	0.0352361
8	0	-40 -38 42	L_4	0.0704722
9	0	-40 -38 42	L_PFm	0.484496
10	0	-40 -38 42	L_PFt	0.713531
11	0	-40 -38 42	L_PF	0.0968992
12	1	-30 -56 58	L_7AL	7.30268
13	1	-30 -56 58	L_7Am	0.0440451
14	1	-30 -56 58	L_VIP	7.54052
15	1	-30 -56 58	L_MIP	1.25969
16	1	-30 -56 58	L_7PL	0.0352361
17	1	-30 -56 58	L_2	0.81043
18	1	-30 -56 58	L_LIPv	9.53136
19	1	-30 -56 58	L_7PC	6.70366
20	1	-30 -56 58	L_LIPd	0.431642
21	1	-30 -56 58	L_AIP	0.0792812
22	1	-30 -56 58	L_IP2	0.440451
23	1	-30 -56 58	L_PFm	2.79246
24	2	-32 -50 64	L_7AL	9.2759
25	2	-32 -50 64	L_5L	0.167371
26	2	-32 -50 64	L_VIP	3.04792
27	2	-32 -50 64	L_2	3.69979
28	2	-32 -50 64	L_LIPv	4.48379
29	2	-32 -50 64	L_7PC	13.8918
30	2	-32 -50 64	L_1	1.7618
31	2	-32 -50 64	L_PFm	0.0880902
32	3	-56 -26 22	L_OP1	9.18781
33	3	-56 -26 22	L_RI	0.123326
34	3	-56 -26 22	L_PFcm	10.1128
35	3	-56 -26 22	L_A1	1.20684
36	3	-56 -26 22	L_OP2-3	0.0264271
37	3	-56 -26 22	L_PBelt	3.62051
38	3	-56 -26 22	L_PFt	3.09197
39	3	-56 -26 22	L_PSL	1.43587
40	3	-56 -26 22	L_OP4	3.19767
41	3	-56 -26 22	L_PF	4.73044
42	3	-56 -26 22	L_A4	3.08316
43	3	-56 -26 22	L_2	0.00880902
44	3	-56 -26 22	L_PFop	8.36857
45	3	-56 -26 22	L_STV	0.0352361
46	4	-34 -46 52	L_7AL	0.995419
47	4	-34 -46 52	L_2	6.98555
48	4	-34 -46 52	L_LIPv	6.75652
49	4	-34 -46 52	L_LIPd	1.52396
50	4	-34 -46 52	L_7PC	11.1786
51	4	-34 -46 52	L_1	0.387597
52	4	-34 -46 52	L_AIP	3.45314
53	4	-34 -46 52	L_IP2	3.94644
54	4	-34 -46 52	L_PFm	3.29457
55	5	-20 -68 54	L_7Pm	1.58562
56	5	-20 -68 54	L_7Am	4.05215
57	5	-20 -68 54	L_7PL	6.72128
58	5	-20 -68 54	L_POS2	0.581395
59	5	-20 -68 54	L_PCV	0.229035
60	5	-20 -68 54	L_DVT	1.49753
61	5	-20 -68 54	L_7AL	0.678295
62	5	-20 -68 54	L_VIP	7.27625
63	5	-20 -68 54	L_IPS1	3.77026
64	5	-20 -68 54	L_MIP	7.3203
65	5	-20 -68 54	L_V6A	0.0968992
66	5	-20 -68 54	L_LIPv	1.0747
67	5	-20 -68 54	L_IP1	0.396406
68	5	-20 -68 54	L_PGs	0.0792812
69	6	-34 -28 56	L_3a	2.99507
70	6	-34 -28 56	L_3b	6.02537
71	6	-34 -28 56	L_4	12.7026
72	6	-34 -28 56	L_2	6.55391
73	6	-34 -28 56	L_6a	0.458069
74	6	-34 -28 56	L_1	1.52396
75	6	-34 -28 56	L_6d	0.105708
76	6	-34 -28 56	L_7PC	1.32135
77	6	-34 -28 56	L_AIP	0.0352361
78	7	-52 -32 36	L_AIP	4.18428
79	7	-52 -32 36	L_2	4.36927
80	7	-52 -32 36	L_3b	0.246653
81	7	-52 -32 36	L_RI	0.0968992
82	7	-52 -32 36	L_IP2	1.69133
83	7	-52 -32 36	L_PFcm	2.45772
84	7	-52 -32 36	L_OP1	0.334743
85	7	-52 -32 36	L_PFt	6.23679
86	7	-52 -32 36	L_PF	10.1832
87	7	-52 -32 36	L_PSL	0.0440451
88	7	-52 -32 36	L_1	1.32135
89	7	-52 -32 36	L_PFm	0.554968
90	7	-52 -32 36	L_PFop	0.651868
91	8	-48 4 30	L_IFJp	5.84038
92	8	-48 4 30	L_8C	11.1082
93	8	-48 4 30	L_IFJa	5.83157
94	8	-48 4 30	L_PEF	3.55884
95	8	-48 4 30	L_FOP2	0.0264271
96	8	-48 4 30	L_6r	8.5976
97	8	-48 4 30	L_4	4.37808
98	8	-48 4 30	L_3a	0.396406
99	8	-48 4 30	L_IFSp	0.149753
100	8	-48 4 30	L_44	2.0525
101	8	-48 4 30	L_p9-46v	0.00880902
102	8	-48 4 30	L_6v	4.15786
103	8	-48 4 30	L_3b	0.0440451
104	9	-56 0 38	L_8C	5.23256
105	9	-56 0 38	L_PEF	4.61593
106	9	-56 0 38	L_IFJp	1.00423
107	9	-56 0 38	L_6r	4.26357
108	9	-56 0 38	L_FEF	0.0704722
109	9	-56 0 38	L_55b	4.88901
110	9	-56 0 38	L_4	7.99859
111	9	-56 0 38	L_8Av	0.0352361
112	9	-56 0 38	L_3a	0.017618
113	9	-56 0 38	L_6v	8.42142
114	9	-56 0 38	L_3b	2.50176
115	9	-56 0 38	L_1	0.960183
116	10	-44 28 16	L_FOP4	0.863284
117	10	-44 28 16	L_FOP5	3.23291
118	10	-44 28 16	L_IFSa	8.21001
119	10	-44 28 16	L_IFSp	7.82241
120	10	-44 28 16	L_p9-46v	10.518
121	10	-44 28 16	L_46	1.59443
122	10	-44 28 16	L_a9-46v	0.387597
123	10	-44 28 16	L_45	3.74383
124	10	-44 28 16	L_IFJa	0.220226
125	10	-44 28 16	L_p47r	0.00880902
126	10	-44 28 16	L_44	2.58104
127	11	-40 28 -2	L_AVI	5.98132
128	11	-40 28 -2	L_FOP4	1.13636
129	11	-40 28 -2	L_FOP5	6.27202
130	11	-40 28 -2	L_47m	1.72657
131	11	-40 28 -2	L_MI	4.27237
132	11	-40 28 -2	L_AAIC	2.89817
133	11	-40 28 -2	L_11l	0.440451
134	11	-40 28 -2	L_47s	0.72234
135	11	-40 28 -2	L_47l	7.62861
136	11	-40 28 -2	L_a47r	1.03066
137	11	-40 28 -2	L_IFSa	1.77942
138	11	-40 28 -2	L_45	9.61945
139	11	-40 28 -2	L_p47r	0.687104
140	11	-40 28 -2	L_44	0.140944
141	12	-30 24 4	L_Caudate	2.95983
142	12	-30 24 4	L_Putamen	5.41755
143	12	-30 24 4	L_FOP4	3.59408
144	12	-30 24 4	L_FOP5	6.65962
145	12	-30 24 4	L_AVI	5.52326
146	12	-30 24 4	L_AAIC	1.40944
147	12	-30 24 4	L_FOP3	0.0968992
148	12	-30 24 4	L_MI	5.35588
149	12	-30 24 4	L_47l	0.643058
150	12	-30 24 4	L_IFSa	0.00880902
151	12	-30 24 4	L_45	1.53277
152	12	-30 24 4	L_44	0.0704722
153	13	-50 30 0	L_FOP5	1.84989
154	13	-50 30 0	L_MI	0.123326
155	13	-50 30 0	L_AAIC	0.123326
156	13	-50 30 0	L_47l	8.72093
157	13	-50 30 0	L_45	20.3841
158	13	-50 30 0	L_IFSa	8.54475
159	13	-50 30 0	L_p47r	4.03453
160	13	-50 30 0	L_44	0.193798
161	13	-50 30 0	L_FOP4	1.12755
162	13	-50 30 0	L_47m	0.0528541
163	13	-50 30 0	L_a47r	0.0264271
164	13	-50 30 0	L_IFSp	0.0880902
165	14	-24 -10 52	L_6mp	0.299507
166	14	-24 -10 52	L_SCEF	0.0792812
167	14	-24 -10 52	L_24dd	0.872093
168	14	-24 -10 52	L_24dv	0.62544
169	14	-24 -10 52	L_6a	17.0278
170	14	-24 -10 52	L_6d	1.88513
171	14	-24 -10 52	L_i6-8	2.81008
172	14	-24 -10 52	L_4	0.396406
173	14	-24 -10 52	L_FEF	1.18041
174	15	-26 2 58	L_6ma	11.672
175	15	-26 2 58	L_SFL	0.211416
176	15	-26 2 58	L_SCEF	0.0440451
177	15	-26 2 58	L_6a	15.9179
178	15	-26 2 58	L_6d	0.317125
179	15	-26 2 58	L_i6-8	9.84848
180	15	-26 2 58	L_8Av	4.14024
181	15	-26 2 58	L_FEF	0.651868
182	15	-26 2 58	L_55b	0.739958
183	16	-22 -4 66	L_SCEF	2.06131
184	16	-22 -4 66	L_6mp	3.10078
185	16	-22 -4 66	L_6ma	17.1512
186	16	-22 -4 66	L_SFL	0.246653
187	16	-22 -4 66	L_6a	9.92777
188	16	-22 -4 66	L_6d	4.80973
189	16	-22 -4 66	L_i6-8	4.09619
190	16	-22 -4 66	L_8Av	0.114517
191	17	-2 -10 54	R_6mp	1.99084
192	17	-2 -10 54	R_SCEF	2.43129
193	17	-2 -10 54	R_24dd	11.945
194	17	-2 -10 54	R_24dv	3.56765
195	17	-2 -10 54	R_p24pr	2.65152
196	17	-2 -10 54	R_4	1.52396
197	17	-2 -10 54	R_23d	0.0440451
198	17	-2 -10 54	L_6mp	4.54545
199	17	-2 -10 54	L_SCEF	6.22798
200	17	-2 -10 54	L_4	1.16279
201	17	-2 -10 54	L_24dd	11.5574
202	17	-2 -10 54	L_23d	1.01304
203	17	-2 -10 54	L_p24pr	2.39605
204	17	-2 -10 54	L_24dv	0.766385
205	17	-2 -10 54	L_23c	0.0880902
206	18	-4 14 48	R_SCEF	6.58915
207	18	-4 14 48	R_8BM	3.18006
208	18	-4 14 48	R_p32pr	5.2766
209	18	-4 14 48	R_24dv	0.916138
210	18	-4 14 48	R_a32pr	0.475687
211	18	-4 14 48	R_p24pr	2.06131
212	18	-4 14 48	R_a24pr	0.616631
213	18	-4 14 48	R_SFL	0.0264271
214	18	-4 14 48	L_SCEF	13.8742
215	18	-4 14 48	L_SFL	2.40486
216	18	-4 14 48	L_8BM	3.69979
217	18	-4 14 48	L_24dd	1.83228
218	18	-4 14 48	L_24dv	2.43129
219	18	-4 14 48	L_p32pr	5.48802
220	18	-4 14 48	L_p24pr	1.70895
221	18	-4 14 48	L_a32pr	0.572586
222	18	-4 14 48	L_a24pr	0.907329
223	19	-4 -22 56	R_4	5.99013
224	19	-4 -22 56	R_6mp	0.431642
225	19	-4 -22 56	R_24dd	9.60183
226	19	-4 -22 56	R_5m	0.519732
227	19	-4 -22 56	R_23d	0.916138
228	19	-4 -22 56	R_p24pr	0.352361
229	19	-4 -22 56	L_4	9.10853
230	19	-4 -22 56	L_6mp	4.01691
231	19	-4 -22 56	L_24dd	11.0729
232	19	-4 -22 56	L_31a	0.519732
233	19	-4 -22 56	L_23d	1.56801
234	19	-4 -22 56	L_5m	0.0440451
235	19	-4 -22 56	L_23c	0.00880902
236	19	-4 -22 56	L_5mv	0.0528541
237	19	-4 -22 56	L_3a	0.00880902
238	20	-50 -62 -14	L_VVC	2.537
239	20	-50 -62 -14	L_V8	0.872093
240	20	-50 -62 -14	L_FFC	12.8876
241	20	-50 -62 -14	L_Cerebellum	4.62474
242	20	-50 -62 -14	L_PH	13.4866
243	20	-50 -62 -14	L_TE2p	3.10958
244	20	-50 -62 -14	L_PIT	2.98626
245	20	-50 -62 -14	L_LO2	1.04827
246	20	-50 -62 -14	L_TE1p	8.53594
247	20	-50 -62 -14	L_PHT	3.89359
248	21	-12 -18 6	R_Thalamus	1.87632
249	21	-12 -18 6	Brain-Stem	1.99084
250	21	-12 -18 6	L_Thalamus	66.235
251	21	-12 -18 6	L_VentralDC	10.2625
252	21	-12 -18 6	L_Pallidum	2.46653
253	22	-52 -36 0	L_LBelt	1.21564
254	22	-52 -36 0	L_PBelt	4.55426
255	22	-52 -36 0	L_A1	0.44926
256	22	-52 -36 0	L_TPOJ1	4.11381
257	22	-52 -36 0	L_STSdp	7.98097
258	22	-52 -36 0	L_STSvp	9.45208
259	22	-52 -36 0	L_TE1p	2.59866
260	22	-52 -36 0	L_TE1m	0.0792812
261	22	-52 -36 0	L_A4	0.167371
262	22	-52 -36 0	L_A5	1.20684

## Sheet: Arithmetic Full Clusters
Arithmetic_clusters_full
	Cluster ID	MNI	parcellation name	percentage of parcellation in MNI sphere
0	1	-47.2 15.5 27.4	L_IFJa	81.13
1	1	-47.2 15.5 27.4	L_8C	23.47
2	1	-47.2 15.5 27.4	L_IFSp	33.46
3	1	-47.2 15.5 27.4	L_IFJp	20.83
4	1	-47.2 15.5 27.4	L_p9-46v	11.11
5	1	-47.2 15.5 27.4	L_6r	15.79
6	1	-47.2 15.5 27.4	L_44	20.03
7	1	-47.2 15.5 27.4	L_6v	0.78
8	2	35.3 -52.5 46.0	R_PFm	7.86
9	2	35.3 -52.5 46.0	R_PGs	5.68
10	2	35.3 -52.5 46.0	R_IP2	64.03
11	2	35.3 -52.5 46.0	R_PGi	0.9
12	2	35.3 -52.5 46.0	R_7PC	2.3
13	2	35.3 -52.5 46.0	R_IP1	25.38
14	2	35.3 -52.5 46.0	R_AIP	27.81
15	2	35.3 -52.5 46.0	R_LIPv	32.64
16	2	35.3 -52.5 46.0	R_MIP	7.23
17	2	35.3 -52.5 46.0	R_LIPd	87.92
18	3	-35.6 -53.6 48.0	L_LIPv	82.96
19	3	-35.6 -53.6 48.0	L_LIPd	72.73
20	3	-35.6 -53.6 48.0	L_AIP	11.51
21	3	-35.6 -53.6 48.0	L_MIP	3.74
22	3	-35.6 -53.6 48.0	L_IP2	45.96
23	3	-35.6 -53.6 48.0	L_IP1	4.07
24	3	-35.6 -53.6 48.0	L_PFm	7.87
25	3	-35.6 -53.6 48.0	L_7PC	5.6
26	4	-1.5 17.3 46.4	R_SCEF	17.45
27	4	-1.5 17.3 46.4	R_p32pr	44.75
28	4	-1.5 17.3 46.4	R_8BM	4.87
29	4	-1.5 17.3 46.4	R_a32pr	7.38
30	4	-1.5 17.3 46.4	R_p24pr	4.49
31	4	-1.5 17.3 46.4	R_a24pr	3.09
32	4	-1.5 17.3 46.4	L_8BM	2.9
33	4	-1.5 17.3 46.4	L_SFL	0.13
34	4	-1.5 17.3 46.4	L_SCEF	19.13
35	4	-1.5 17.3 46.4	L_p32pr	22.4
36	4	-1.5 17.3 46.4	L_p24pr	0.29
37	4	-1.5 17.3 46.4	L_24dv	0.41
38	4	-1.5 17.3 46.4	L_a32pr	0.06
39	5	47.9 10.2 28.2	R_6v	24.44
40	5	47.9 10.2 28.2	R_44	9.92
41	5	47.9 10.2 28.2	R_6r	36.15
42	5	47.9 10.2 28.2	R_PEF	7.78
43	5	47.9 10.2 28.2	R_p9-46v	1.48
44	5	47.9 10.2 28.2	R_8Av	0.6
45	5	47.9 10.2 28.2	R_8C	2.78
46	5	47.9 10.2 28.2	R_IFJa	8.03
47	5	47.9 10.2 28.2	R_IFJp	5.54
48	6	-30.9 23.2 0.4	L_Putamen	2.94
49	6	-30.9 23.2 0.4	L_FOP4	1.59
50	6	-30.9 23.2 0.4	L_AVI	71.83
51	6	-30.9 23.2 0.4	L_FOP5	11.9
52	6	-30.9 23.2 0.4	L_AAIC	5.76
53	6	-30.9 23.2 0.4	L_MI	19.19
54	6	-30.9 23.2 0.4	L_45	0.04
55	7	33.5 24.4 0.8	R_44	0.26
56	7	33.5 24.4 0.8	R_45	4.6
57	7	33.5 24.4 0.8	R_FOP5	26.76
58	7	33.5 24.4 0.8	R_FOP4	2.45
59	7	33.5 24.4 0.8	R_MI	18.44
60	7	33.5 24.4 0.8	R_AVI	52.9
61	7	33.5 24.4 0.8	R_AAIC	3.52
62	7	33.5 24.4 0.8	R_47l	0.06
63	7	33.5 24.4 0.8	R_FOP3	0.37
64	8	-25.9 -0.6 58.7	L_6a	21.55
65	8	-25.9 -0.6 58.7	L_6ma	0.56
66	8	-25.9 -0.6 58.7	L_i6-8	14.52
67	9	29.4 0.7 57.5	R_i6-8	14.07
68	9	29.4 0.7 57.5	R_FEF	5.44
69	9	29.4 0.7 57.5	R_6d	0.57
70	9	29.4 0.7 57.5	R_6a	11.89
71	9	29.4 0.7 57.5	R_55b	0.09

## Sheet: L-R Discrimination Full Cluster
left right_clusters_full
	Cluster ID	MNI	parcellation name	percentage of parcellation in MNI sphere
0	0	-38 -42 44	L_2	5.18851
1	0	-38 -42 44	L_LIPv	1.77061
2	0	-38 -42 44	L_LIPd	1.57681
3	0	-38 -42 44	L_AIP	8.86187
4	0	-38 -42 44	L_7PC	6.17512
5	0	-38 -42 44	L_IP2	8.85307
6	0	-38 -42 44	L_3a	0.0616631
7	0	-38 -42 44	L_PFm	2.25511
8	1	-18 -72 50	L_7Pm	2.71318
9	1	-18 -72 50	L_7Am	1.47111
10	1	-18 -72 50	L_POS2	5.21494
11	1	-18 -72 50	L_7PL	6.97674
12	1	-18 -72 50	L_7m	0.246653
13	1	-18 -72 50	L_DVT	4.22833
14	1	-18 -72 50	L_PCV	0.0528541
15	1	-18 -72 50	L_V6A	1.70014
16	1	-18 -72 50	L_IPS1	5.38231
17	1	-18 -72 50	L_VIP	2.10536
18	1	-18 -72 50	L_MIP	6.45701
19	1	-18 -72 50	L_IP1	1.29493
20	1	-18 -72 50	L_PGs	0.255462
21	2	-28 -62 54	L_7PL	1.35659
22	2	-28 -62 54	L_7Am	0.158562
23	2	-28 -62 54	L_7AL	2.6339
24	2	-28 -62 54	L_VIP	8.63284
25	2	-28 -62 54	L_MIP	8.52713
26	2	-28 -62 54	L_IPS1	0.739958
27	2	-28 -62 54	L_LIPv	8.2981
28	2	-28 -62 54	L_LIPd	1.70014
29	2	-28 -62 54	L_IP1	0.968992
30	2	-28 -62 54	L_PGs	0.123326
31	2	-28 -62 54	L_7PC	0.924947
32	2	-28 -62 54	L_IP2	0.484496
33	2	-28 -62 54	L_PFm	3.31219
34	3	-28 -72 44	L_POS2	0.828048
35	3	-28 -72 44	L_7PL	1.10113
36	3	-28 -72 44	L_DVT	2.46653
37	3	-28 -72 44	L_IPS1	8.32452
38	3	-28 -72 44	L_MIP	9.49612
39	3	-28 -72 44	L_V6A	2.08774
40	3	-28 -72 44	L_VIP	0.431642
41	3	-28 -72 44	L_V7	0.0264271
42	3	-28 -72 44	L_IP1	8.87068
43	3	-28 -72 44	L_IP0	0.422833
44	3	-28 -72 44	L_PGs	6.38654
45	3	-28 -72 44	L_LIPd	1.15398
46	3	-28 -72 44	L_LIPv	0.819239
47	3	-28 -72 44	L_PFm	1.4623
48	4	-14 -54 62	R_5mv	0.0352361
49	4	-14 -54 62	L_7Am	14.3323
50	4	-14 -54 62	L_PCV	3.8055
51	4	-14 -54 62	L_5m	3.00388
52	4	-14 -54 62	L_5L	6.21036
53	4	-14 -54 62	L_5mv	2.60747
54	4	-14 -54 62	L_7Pm	0.343552
55	4	-14 -54 62	L_7AL	8.65046
56	4	-14 -54 62	L_23c	0.290698
57	4	-14 -54 62	L_7PL	0.317125
58	4	-14 -54 62	L_VIP	3.27696
59	4	-14 -54 62	L_2	0.132135
60	4	-14 -54 62	L_LIPv	0.123326
61	5	26 -64 50	R_PFm	0.590204
62	5	26 -64 50	R_PGs	0.581395
63	5	26 -64 50	R_IP2	1.00423
64	5	26 -64 50	R_IP1	5.98132
65	5	26 -64 50	R_MIP	14.4468
66	5	26 -64 50	R_LIPd	2.51938
67	5	26 -64 50	R_7PC	0.863284
68	5	26 -64 50	R_LIPv	6.48344
69	5	26 -64 50	R_AIP	0.387597
70	5	26 -64 50	R_VIP	1.56801
71	5	26 -64 50	R_IPS1	4.70402
72	5	26 -64 50	R_7AL	0.0264271
73	5	26 -64 50	R_V6A	0.387597
74	5	26 -64 50	R_7PL	0.0704722
75	5	26 -64 50	R_DVT	0.440451
76	5	26 -64 50	R_7Am	0.00880902
77	5	26 -64 50	R_POS2	0.00880902
78	6	12 -70 48	R_MIP	4.08739
79	6	12 -70 48	R_V6A	1.62086
80	6	12 -70 48	R_IPS1	3.31219
81	6	12 -70 48	R_LIPv	0.0264271
82	6	12 -70 48	R_VIP	0.308316
83	6	12 -70 48	R_DVT	5.61135
84	6	12 -70 48	R_V6	0.325934
85	6	12 -70 48	R_7PL	4.7833
86	6	12 -70 48	R_POS2	11.1258
87	6	12 -70 48	R_7Am	1.94679
88	6	12 -70 48	R_7Pm	5.57611
89	6	12 -70 48	R_V3A	0.105708
90	6	12 -70 48	R_7m	1.47111
91	6	12 -70 48	R_V3	0.123326
92	6	12 -70 48	R_PCV	0.396406
93	6	12 -70 48	L_7Pm	0.0352361
94	7	34 -48 48	R_PFm	4.90662
95	7	34 -48 48	R_PGs	0.105708
96	7	34 -48 48	R_IP2	8.05144
97	7	34 -48 48	R_7PC	6.642
98	7	34 -48 48	R_PGi	0.017618
99	7	34 -48 48	R_AIP	9.29352
100	7	34 -48 48	R_IP1	1.05708
101	7	34 -48 48	R_LIPv	4.59831
102	7	34 -48 48	R_MIP	0.27308
103	7	34 -48 48	R_LIPd	3.86716
104	7	34 -48 48	R_2	2.31677
105	8	42 -38 44	R_PF	0.502114
106	8	42 -38 44	R_PFm	9.09972
107	8	42 -38 44	R_PFt	2.13178
108	8	42 -38 44	R_IP2	6.03418
109	8	42 -38 44	R_AIP	11.2755
110	8	42 -38 44	R_PFcm	0.00880902
111	8	42 -38 44	R_2	5.71705
112	8	42 -38 44	R_7PC	2.81008
113	9	-30 -8 62	L_6mp	0.616631
114	9	-30 -8 62	L_6a	15.1515
115	9	-30 -8 62	L_6d	11.1434
116	9	-30 -8 62	L_6ma	4.55426
117	9	-30 -8 62	L_i6-8	6.80056
118	9	-30 -8 62	L_4	0.581395
119	9	-30 -8 62	L_8Av	0.960183
120	9	-30 -8 62	L_FEF	0.792812
121	9	-30 -8 62	L_55b	0.158562
122	10	-30 -20 58	L_6mp	0.475687
123	10	-30 -20 58	L_3a	2.59866
124	10	-30 -20 58	L_6d	6.17512
125	10	-30 -20 58	L_4	15.3982
126	10	-30 -20 58	L_6a	7.34672
127	10	-30 -20 58	L_3b	3.20648
128	10	-30 -20 58	L_i6-8	0.0880902
129	10	-30 -20 58	L_1	0.0528541
130	11	28 -2 58	R_6d	5.19732
131	11	28 -2 58	R_FEF	2.51057
132	11	28 -2 58	R_i6-8	7.85765
133	11	28 -2 58	R_55b	0.563777
134	11	28 -2 58	R_8Av	0.405215
135	11	28 -2 58	R_6a	20.666
136	11	28 -2 58	R_4	0.0352361
137	11	28 -2 58	R_6ma	6.95032
138	11	28 -2 58	R_6mp	1.63848
139	12	-4 12 48	R_SCEF	6.84461
140	12	-4 12 48	R_24dv	1.86751
141	12	-4 12 48	R_p32pr	5.0828
142	12	-4 12 48	R_8BM	1.47992
143	12	-4 12 48	R_p24pr	2.8277
144	12	-4 12 48	R_a32pr	0.193798
145	12	-4 12 48	R_a24pr	0.528541
146	12	-4 12 48	R_SFL	0.0264271
147	12	-4 12 48	L_SCEF	14.8784
148	12	-4 12 48	L_SFL	1.91156
149	12	-4 12 48	L_24dd	2.49295
150	12	-4 12 48	L_8BM	2.13178
151	12	-4 12 48	L_24dv	3.00388
152	12	-4 12 48	L_p32pr	5.14447
153	12	-4 12 48	L_p24pr	2.56342
154	12	-4 12 48	L_a24pr	0.951374
155	12	-4 12 48	L_a32pr	0.0704722
156	13	-38 -88 -4	L_V4	9.68111
157	13	-38 -88 -4	L_V3	5.63777
158	13	-38 -88 -4	L_V2	1.3654
159	13	-38 -88 -4	L_V3CD	2.32558
160	13	-38 -88 -4	L_LO1	3.73502
161	13	-38 -88 -4	L_V8	0.775194
162	13	-38 -88 -4	L_FFC	0.572586
163	13	-38 -88 -4	L_PIT	2.13178
164	13	-38 -88 -4	L_MST	0.0352361
165	13	-38 -88 -4	L_FST	0.0880902
166	13	-38 -88 -4	L_V4t	1.10994
167	13	-38 -88 -4	L_LO2	3.76145
168	14	-34 -82 18	L_V3A	0.36117
169	14	-34 -82 18	L_V3B	3.83192
170	14	-34 -82 18	L_V4	2.59866
171	14	-34 -82 18	L_V7	2.06131
172	14	-34 -82 18	L_IPS1	0.687104
173	14	-34 -82 18	L_V1	0.00880902
174	14	-34 -82 18	L_V3CD	3.94644
175	14	-34 -82 18	L_IP0	5.53206
176	14	-34 -82 18	L_PGp	13.3369
177	14	-34 -82 18	L_LO1	0.98661
178	14	-34 -82 18	L_PGs	0.72234
179	14	-34 -82 18	L_TPOJ3	1.43587
180	14	-34 -82 18	L_LO3	2.36082
181	14	-34 -82 18	L_MT	0.0968992
182	14	-34 -82 18	L_PGi	0.017618
183	15	-26 -80 18	L_V6	2.17583
184	15	-26 -80 18	L_V1	2.47533
185	15	-26 -80 18	L_V3A	1.99965
186	15	-26 -80 18	L_V2	0.475687
187	15	-26 -80 18	L_DVT	1.01304
188	15	-26 -80 18	L_V4	2.27273
189	15	-26 -80 18	L_V3B	3.89359
190	15	-26 -80 18	L_V7	2.81889
191	15	-26 -80 18	L_IPS1	1.33016
192	15	-26 -80 18	L_V3CD	1.0747
193	15	-26 -80 18	L_IP0	4.91543
194	15	-26 -80 18	L_PGp	1.40063
195	15	-26 -80 18	L_TPOJ3	0.281889
196	15	-26 -80 18	L_LO3	0.167371
197	16	-40 -82 8	L_V3B	1.35659
198	16	-40 -82 8	L_V3CD	5.01233
199	16	-40 -82 8	L_V4	1.42706
200	16	-40 -82 8	L_LO1	6.21917
201	16	-40 -82 8	L_IP0	1.1716
202	16	-40 -82 8	L_V3	0.105708
203	16	-40 -82 8	L_PGp	5.23256
204	16	-40 -82 8	L_TPOJ3	0.343552
205	16	-40 -82 8	L_LO3	3.86716
206	16	-40 -82 8	L_MT	1.27731
207	16	-40 -82 8	L_MST	0.775194
208	16	-40 -82 8	L_FST	1.12755
209	16	-40 -82 8	L_V4t	3.06554
210	16	-40 -82 8	L_LO2	2.66032
211	17	-48 -68 -10	L_VVC	2.43129
212	17	-48 -68 -10	L_V8	2.23749
213	17	-48 -68 -10	L_FFC	11.4165
214	17	-48 -68 -10	L_FST	1.89394
215	17	-48 -68 -10	L_PH	16.4553
216	17	-48 -68 -10	L_PIT	6.63319
217	17	-48 -68 -10	L_V4t	0.651868
218	17	-48 -68 -10	L_Cerebellum	0.396406
219	17	-48 -68 -10	L_LO2	3.52361
220	17	-48 -68 -10	L_TE2p	0.017618
221	17	-48 -68 -10	L_TE1p	1.47992
222	17	-48 -68 -10	L_PHT	2.8277

## Sheet: Gerstmann Core
Core of Domain Networks
Network	Parcellation
Writing	L_AIP		Count of Parcellations		Domain Network
Writing	L_LIPv		Parcellation		Finger Agnosia	Left-Right Discrimination	Arithmetic	Writing	Grand Total (unique parcellations only)
Writing	L_7PC		L_7PC		2	1	1	2	4
Writing	L_PFcm		L_6a			1	1	2	3
Writing	L_7PC		R_6a		1	1	1		3
Writing	L_MIP		L_SCEF			1	1	1	3
Writing	L_4		L_MIP		1	1		1	3
Writing	L_PF		L_AIP			1	1	1	3
Writing	L_8C		L_4		1	1		1	3
Writing	L_6v		R_MIP		1	1			2
Writing	L_p9-46v		R_AIP			2			1
Writing	L_45		L_PH			1		1	2
Writing	L_FOP5		L_p9-46v				1	1	2
Writing	L_45		L_8C				1	1	2
Writing	L_6a		R_POS2			1			1
Writing	L_6a		R_PFm				1		1
Writing	L_6ma		R_p32pr				1		1
Writing	R_24dd		R_MI				1		1
Writing	L_SCEF		R_IP2				1		1
Writing	L_24dd		R_IP1				1		1
Writing	L_PH		R_i6-8				1		1
Writing	L_Thalamus		R_AVI				1		1
Writing	L_STSvp		R_6r				1		1
Left-Right Discrimination	L_7PC		L_45					2	1
Left-Right Discrimination	L_AIP		R_24dd					1	1
Left-Right Discrimination	L_7PL		L_VIP			1			1
Left-Right Discrimination	L_VIP		L_V4			1			1
Left-Right Discrimination	L_MIP		L_Thalamus					1	1
Left-Right Discrimination	L_7Am		L_STSvp					1	1
Left-Right Discrimination	R_MIP		L_PGp			1			1
Left-Right Discrimination	R_POS2		L_PFcm					1	1
Left-Right Discrimination	R_AIP		L_PF					1	1
Left-Right Discrimination	R_AIP		L_LO1			1			1
Left-Right Discrimination	L_6a		L_LIPv					1	1
Left-Right Discrimination	L_4		L_IP1				1		1
Left-Right Discrimination	R_6a		L_IP0			1			1
Left-Right Discrimination	L_SCEF		L_IFJa				1		1
Left-Right Discrimination	L_V4		L_FOP5					1	1
Left-Right Discrimination	L_PGp		L_AVI				1		1
Left-Right Discrimination	L_IP0		L_7PL			1			1
Left-Right Discrimination	L_LO1		L_7Am			1			1
Left-Right Discrimination	L_PH		L_6v					1	1
Finger Agnosia	L_7PC		L_6ma					1	1
Finger Agnosia	L_7PC		L_6d		1				1
Finger Agnosia	L_4		L_44				1		1
Finger Agnosia	L_6d		L_24dd					1	1
Finger Agnosia	R_MIP								0
Finger Agnosia	L_MIP		Grand Total (unique parcellations only)		6	18	19	20	63
Finger Agnosia	R_6a
Arithmetic	L_AVI
Arithmetic	L_p9-46v
Arithmetic	L_44
Arithmetic	L_IFJa
Arithmetic	L_8c
Arithmetic	L_AIP
Arithmetic	L_SCEF
Arithmetic	L_IP1
Arithmetic	L_6a
Arithmetic	R_AVI
Arithmetic	R_MI
Arithmetic	R_6r
Arithmetic	R_p32pr
Arithmetic	R_IP1
Arithmetic	R_IP2
Arithmetic	R_PFm
Arithmetic	R_6a
Arithmetic	R_i6-8
Arithmetic	L_7PC

## Sheet: Tractography Between Each Parce
Average Number of Connections Between Each Pair of Parcels Across Subjects
	L_AIP	L_LIPv	L_7PC	L_PFcm	L_MIP	L_4	L_PF	L_8C	L_6v	L_p9-46v	L_45	L_FOP5	L_STSvp	L_6a	L_6ma	R_24dd	L_SCEF	L_24dd	L_PH	L_Thalamus	L_7PL	L_VIP	L_7Am	R_MIP	R_POS2	R_AIP	R_6a	L_V4	L_PGp	L_IP0	L_LO1	L_6d	L_AVI	L_44	L_IFJa	L_IP1	R_AVI	R_MI	R_6r	R_p32pr	R_IP1	R_IP2	R_PFm	R_i6-8
L_AIP	0	27.16	152.5	1.46	0.74	2.84	93.94	0.34	3.58	5.78	0	0	0	0	0.02	0	0	0	0	0.32	0.3	8.34	2.3	0	0	0	0	0	0	0	0	0.58	0	0.58	0.68	0.02	0	0	0	0	0	0	0	0
L_LIPv	27.16	0	73.48	0.04	20.1	0.92	17.4	1.82	0	0	0.28	0.2	0.04	0.04	0.06	0	0	0	0.14	14.24	2	37.64	2.28	0	0	0	0.06	0	0.16	2.34	0	0.82	0.12	0	0.38	15.2	0	0	0	0	0	0	0	0
L_7PC	152.5	73.48	0	0.6	11.96	16.1	33.36	9.66	1.12	0.7	0.26	0.34	0.04	2.4	0.4	0	0.12	0	0	27.7	1.94	25.04	1.98	0	0	0	0	0	2.24	0.66	0	3.74	0	2.9	1.76	4	0	0	0	0	0	0	0	0
L_PFcm	1.46	0.04	0.6	0	0.56	0.62	98.64	0.72	2.68	0.74	0.86	0.38	3.02	0	0.16	0	0.32	0	2.4	0	0.18	0.74	0.6	0.18	0.46	0	0	0	0	0.06	0.02	0.1	0.2	1.44	0.18	1.02	0	0	0	0	0	0	0	0
L_MIP	0.74	20.1	11.96	0.56	0	0.18	0	0.02	0	0.06	0.5	0.54	0.2	0	0.02	0	0.12	0	0.96	13.22	27.84	67.44	17.68	0.44	0.9	0	0	0.08	9.02	23.08	0.2	0.18	0	0	0.18	96.12	0	0.02	0.42	0	0	0	0	0
L_4	2.84	0.92	16.1	0.62	0.18	0	20.66	7.62	83.78	1.54	0.16	0.36	1.52	42.96	16.34	64.46	13.68	94.9	5.36	393.72	0	1.92	3.46	0.02	0.06	0	6.96	0.02	2.1	0.04	0	162.3	0	6.24	1.58	1.14	0	0	0.3	0.02	0	0.02	0	0.72
L_PF	93.94	17.4	33.36	98.64	0	20.66	0	0.12	17.68	3.1	3.58	1.32	8.68	0.02	0.46	0	0.16	0	10.82	0.06	0	0.58	0.3	0	0	0	0	0	0	0	0	0.46	0	6.86	1.86	0.08	0	0	0	0	0	0	0	0
L_8C	0.34	1.82	9.66	0.72	0.02	7.62	0.12	0	84.64	240.44	18.96	0.32	0.1	7.72	6.96	0.14	11.98	0	1.58	4.54	0	0.86	0.06	0	0	0	0.04	0	0.14	0	0.04	21.02	0	137.56	164.08	0.04	0	0	0	0.12	0	0	0	2.54
L_6v	3.58	0	1.12	2.68	0	83.78	17.68	84.64	0	10.18	2.58	0.18	0.14	4.36	20.5	0.12	7.48	1.14	1.46	0.26	0	0	0	0	0	0	0.14	0	0	0	0	2.5	0	52.92	25.94	0.22	0	0	0	0	0	0	0	0.04
L_p9-46v	5.78	0	0.7	0.74	0.06	1.54	3.1	240.44	10.18	0	34.72	0.24	3.14	3.94	5.9	0	1.92	0.12	2.86	24.32	0	0.18	0.44	0	0	0	0	0.36	0.02	0	0.04	4.58	0	53.4	88.08	0	0	0	0	0.02	0	0	0	0.22
L_45	0	0.28	0.26	0.86	0.5	0.16	3.58	18.96	2.58	34.72	0	81.36	0.14	1.56	5.22	0	2.68	0.02	3.54	154.12	0.54	1.18	0.5	0	0	0	0	8.44	0.42	0.16	0.06	0.26	2.48	122.8	10.42	0.28	0	0	0	0.48	0	0	0	0
L_FOP5	0	0.2	0.34	0.38	0.54	0.36	1.32	0.32	0.18	0.24	81.36	0	0.28	0.1	0.82	0	0.1	0	2.9	75.96	0.14	1.7	5.7	0	0.02	0	0	6.86	1	0.58	0.16	0.14	27.46	7.02	0.54	0.04	0	0	0.06	0	0	0	0	0
L_STSvp	0	0.04	0.04	3.02	0.2	1.52	8.68	0.1	0.14	3.14	0.14	0.28	0	0.02	0.44	0	0.12	0	0.6	0.04	0.02	0.62	0.36	0	0	0	0	0.42	0.82	0.18	0	0.02	0.26	3.78	1.58	0.26	0	0	0	0	0	0	0	0
L_6a	0	0.04	2.4	0	0	42.96	0.02	7.72	4.36	3.94	1.56	0.1	0.02	0	635.94	5.22	32.1	0.62	0	68.18	0	0.28	0.6	0	0	0	0.46	0.1	0	0	0	363.46	0	40.12	0.74	0.02	0	0	0	0.26	0	0	0	0.26
L_6ma	0.02	0.06	0.4	0.16	0.02	16.34	0.46	6.96	20.5	5.9	5.22	0.82	0.44	635.94	0	32.44	29.28	6.04	0	211.92	0.02	1	1.18	0.02	0	0	11.26	1.44	0.02	0	0	26	0.02	40.98	1.44	0	0	0.02	0.26	7.36	0	0	0	7.1
R_24dd	0	0	0	0	0	64.46	0	0.14	0.12	0	0	0	0	5.22	32.44	0	77.3	86.52	0	2.6	0	0	0	0.04	0.2	0	0.08	0	0	0	0	6.34	0	0	0	0	0	0	1.32	7.16	0	0	0	0.02
L_SCEF	0	0	0.12	0.32	0.12	13.68	0.16	11.98	7.48	1.92	2.68	0.1	0.12	32.1	29.28	77.3	0	62.12	0	171.32	0.38	0.46	6.16	0.02	0.16	0	26	0.44	0.78	0	0	11.3	0.06	72.4	3.14	0	0	0.56	1.62	81.36	0	0	0.04	16.86
L_24dd	0	0	0	0	0	94.9	0	0	1.14	0.12	0.02	0	0	0.62	6.04	86.52	62.12	0	0	17.4	0.04	0.14	14.12	0.04	0.16	0	2.7	0.16	0	0	0	1.1	0	10.4	0.04	0	0	0.04	0.06	5.44	0	0	0	0.6
L_PH	0	0.14	0	2.4	0.96	5.36	10.82	1.58	1.46	2.86	3.54	2.9	0.6	0	0	0	0	0	0	0.52	0	1.42	0.02	0	0	0	0	2.76	21.24	9.66	1.8	0.04	0.78	5.4	5.6	1.66	0	0	0	0	0	0	0	0
L_Thalamus	0.32	14.24	27.7	0	13.22	393.72	0.06	4.54	0.26	24.32	154.12	75.96	0.04	68.18	211.92	2.6	171.32	17.4	0.52	0	5.72	39.92	55.7	1.9	5.96	0.04	0	23.54	5.8	4.38	0	153.42	9.06	6.4	0.2	6.34	0.04	0.06	0.12	0.92	0.1	0	0	0.5
L_7PL	0.3	2	1.94	0.18	27.84	0	0	0	0	0	0.54	0.14	0.02	0	0.02	0	0.38	0.04	0	5.72	0	31.08	43.68	0.18	0.26	0	0	0	1.22	11.52	0	0	0	0	0	18.16	0	0.02	0	0	0.02	0	0	0
L_VIP	8.34	37.64	25.04	0.74	67.44	1.92	0.58	0.86	0	0.18	1.18	1.7	0.62	0.28	1	0	0.46	0.14	1.42	39.92	31.08	0	13.64	0.6	0.06	0	0	0	1.78	2.32	0	0.38	1.42	0.02	0.08	25.92	0	0	0	0	0	0	0	0
L_7Am	2.3	2.28	1.98	0.6	17.68	3.46	0.3	0.06	0	0.44	0.5	5.7	0.36	0.6	1.18	0	6.16	14.12	0.02	55.7	43.68	13.64	0	2.48	7.44	0	0	0.04	1.26	0.44	0	2.62	0.4	0	0.1	18.92	0	0.14	0	0.06	0	0	0	0
R_MIP	0	0	0	0.18	0.44	0.02	0	0	0	0	0	0	0	0	0.02	0.04	0.02	0.04	0	1.9	0.18	0.6	2.48	0	25.46	19.64	0.1	0.06	0	0	0	0	0	0	0	0	0.92	0.34	1.18	0	144.5	42.64	16.8	2.94
R_POS2	0	0	0	0.46	0.9	0.06	0	0	0	0	0	0.02	0	0	0	0.2	0.16	0.16	0	5.96	0.26	0.06	7.44	25.46	0	0	0	0.88	0.04	0.1	0	0	0	0	0	0.58	0.04	0.02	0.62	3.68	9.48	0	0	0
R_AIP	0	0	0	0	0	0	0	0	0	0	0	0	0	0	0	0	0	0	0	0.04	0	0	0	19.64	0	0	0.06	0	0	0	0	0	0	0	0	0	0.4	1.1	27.48	0	3.3	60.74	145.24	1.74
R_6a	0	0.06	0	0	0	6.96	0	0.04	0.14	0	0	0	0	0.46	11.26	0.08	26	2.7	0	0	0	0	0	0.1	0	0.06	0	0	0	0	0	6.96	0	0	0	0	0	2.22	9.48	0	1.02	0.26	0.68	231.92
L_V4	0	0	0	0	0.08	0.02	0	0	0	0.36	8.44	6.86	0.42	0.1	1.44	0	0.44	0.16	2.76	23.54	0	0	0.04	0.06	0.88	0	0	0	24.82	10.76	43.78	0	3.32	0.18	0.08	0.06	0	0	0.04	0	0	0	0	0
L_PGp	0	0.16	2.24	0	9.02	2.1	0	0.14	0	0.02	0.42	1	0.82	0	0.02	0	0.78	0	21.24	5.8	1.22	1.78	1.26	0	0.04	0	0	24.82	0	60.3	38.28	0.02	0.08	0	0.02	9.54	0	0	0	0	0	0	0	0
L_IP0	0	2.34	0.66	0.06	23.08	0.04	0	0	0	0	0.16	0.58	0.18	0	0	0	0	0	9.66	4.38	11.52	2.32	0.44	0	0.1	0	0	10.76	60.3	0	5.82	0	0.16	0	0	29.06	0	0	0	0	0	0	0	0
L_LO1	0	0	0	0.02	0.2	0	0	0.04	0	0.04	0.06	0.16	0	0	0	0	0	0	1.8	0	0	0	0	0	0	0	0	43.78	38.28	5.82	0	0	0.02	0	0	0.04	0	0	0	0	0	0	0	0
L_6d	0.58	0.82	3.74	0.1	0.18	162.3	0.46	21.02	2.5	4.58	0.26	0.14	0.02	363.46	26	6.34	11.3	1.1	0.04	153.42	0	0.38	2.62	0	0	0	6.96	0	0.02	0	0	0	0.04	1.24	0.16	0.78	0	0	0	0	0	0	0	0.36
L_AVI	0	0.12	0	0.2	0	0	0	0	0	0	2.48	27.46	0.26	0	0.02	0	0.06	0	0.78	9.06	0	1.42	0.4	0	0	0	0	3.32	0.08	0.16	0.02	0.04	0	0	0	0.04	0	0	0	0	0	0	0	0
L_44	0.58	0	2.9	1.44	0	6.24	6.86	137.56	52.92	53.4	122.8	7.02	3.78	40.12	40.98	0	72.4	10.4	5.4	6.4	0	0.02	0	0	0	0	0	0.18	0	0	0	1.24	0	0	131.3	0	0	0.04	0	1.44	0	0	0	0
L_IFJa	0.68	0.38	1.76	0.18	0.18	1.58	1.86	164.08	25.94	88.08	10.42	0.54	1.58	0.74	1.44	0	3.14	0.04	5.6	0.2	0	0.08	0.1	0	0	0	0	0.08	0.02	0	0	0.16	0	131.3	0	0	0	0	0	0	0	0	0	0
L_IP1	0.02	15.2	4	1.02	96.12	1.14	0.08	0.04	0.22	0	0.28	0.04	0.26	0.02	0	0	0	0	1.66	6.34	18.16	25.92	18.92	0	0.58	0	0	0.06	9.54	29.06	0.04	0.78	0.04	0	0	0	0	0	0	0	0	0	0	0
R_AVI	0	0	0	0	0	0	0	0	0	0	0	0	0	0	0	0	0	0	0	0.04	0	0	0	0.92	0.04	0.4	0	0	0	0	0	0	0	0	0	0	0	23.2	0	0	0.18	0.88	2.08	0
R_MI	0	0	0	0	0.02	0	0	0	0	0	0	0	0	0	0.02	0	0.56	0.04	0	0.06	0.02	0	0.14	0.34	0.02	1.1	2.22	0	0	0	0	0	0	0.04	0	0	23.2	0	3.94	1.06	0.08	0.92	1.42	0.48
R_6r	0	0	0	0	0.42	0.3	0	0	0	0	0	0.06	0	0	0.26	1.32	1.62	0.06	0	0.12	0	0	0	1.18	0.62	27.48	9.48	0.04	0	0	0	0	0	0	0	0	0	3.94	0	0.08	1.98	3.44	15.42	14.5
R_p32pr	0	0	0	0	0	0.02	0	0.12	0	0.02	0.48	0	0	0.26	7.36	7.16	81.36	5.44	0	0.92	0	0	0.06	0	3.68	0	0	0	0	0	0	0	0	1.44	0	0	0	1.06	0.08	0	0	0	0	0.02
R_IP1	0	0	0	0	0	0	0	0	0	0	0	0	0	0	0	0	0	0	0	0.1	0.02	0	0	144.5	9.48	3.3	1.02	0	0	0	0	0	0	0	0	0	0.18	0.08	1.98	0	0	15.56	20.26	5.92
R_IP2	0	0	0	0	0	0.02	0	0	0	0	0	0	0	0	0	0	0	0	0	0	0	0	0	42.64	0	60.74	0.26	0	0	0	0	0	0	0	0	0	0.88	0.92	3.44	0	15.56	0	163.98	0.14
R_PFm	0	0	0	0	0	0	0	0	0	0	0	0	0	0	0	0	0.04	0	0	0	0	0	0	16.8	0	145.24	0.68	0	0	0	0	0	0	0	0	0	2.08	1.42	15.42	0	20.26	163.98	0	2.96
R_i6-8	0	0	0	0	0	0.72	0	2.54	0.04	0.22	0	0	0	0.26	7.1	0.02	16.86	0.6	0	0.5	0	0	0	2.94	0	1.74	231.92	0	0	0	0	0.36	0	0	0	0	0	0.48	14.5	0.02	5.92	0.14	2.96	0
